# Supplementary material for: Comparative Analysis of Pyrosequencing and a Phylogenetic Microarray for Exploring Microbial Community Structures in the Human Distal Intestine
Source: PLoS One. 2009 Aug 20;4(8):e6669. doi: 10.1371/journal.pone.0006669 (PMC2725325; doi:10.1371/journal.pone.0006669)
Supplement: Table S2 — All MEGAN assignments of sequences from the four samples sequenced with half a pyrosequencing plate. (0.10 MB XLS) [file pone.0006669.s002.xls]

## Sheet: Table S2
	A-V4-05		B-V4-05		C-V4-05		D-V4-05
Phylum counts	RDP	MEGAN	RDP	MEGAN	RDP	MEGAN	RDP	MEGAN
Firmicutes	155242	151248	167985	166428	121005	115471	58117	51786
Bacteroidetes	25236	23477	21907	22599	33693	37768	122908	118061
Actinobacteria	431	424	412	348	2181	2173	111	106
Proteobacteria	1964	194	1279	1239	19102	19060	3660	3605
Cyanobacteria	95	0	15	0	2	0	1	0
Verrucomicrobia	9	9	2450	2439	1	0	1	0
TM7	0	0	0	0	0	0	0	0
Lentisphaerae	0	0	1	0	0	0	0	7
Fusobacteria	0	0	0	0	0	0	2	2
Streptophyta	0	125	0	9	0	0	0	0
Spirochaetes	0	123	0	56	0	0	0	0
TOTAL	182977	175600	194049	193118	175984	174472	184800	173567
	A-V4-05		B-V4-05		C-V4-05		D-V4-05
Phylum ratios of total counts	RDP	MEGAN	RDP	MEGAN	RDP	MEGAN	RDP	MEGAN
Firmicutes	0.85	0.86	0.86	0.86	0.69	0.66	0.31	0.3
Bacteroidetes	0.14	0.13	0.11	0.12	0.19	0.22	0.67	0.68
Actinobacteria	0.002	0.002	0.002	0.002	0.01	0.01	0.0006	0.0006
Proteobacteria	0.01	0.001	0.007	0.006	0.11	0.11	0.02	0.02
Cyanobacteria	0.0005	0	7e-05	0	0.0001	0	5e-05	0
Verrucomicrobia	5e-05	5e-05	0.01	0.01	5e-06	0	5e-05	0
TM7	0	0	7e-05	0	0	0	0	0
Lentisphaerae	0	0	5e-05	0	0	0	3e-05	4e-05
Fusobacteria	0	0	0	0	0	0	1e-05	1e-05
Streptophyta	0	0.0007	0	4e-05	0	0	0	0
Spirochaetes	0	0.0007	0	0.0003	0	0	0	0
Pearson	0.999862		0.99993		0.998418		0.999814
	A-V4-05		B-V4-05		C-V4-05		D-V4-05
Class counts	RDP	MEGAN	RDP	MEGAN	RDP	MEGAN	RDP	MEGAN
Clostridia	147855	151068	163991	165992	116927	113601	48038	51548
Bacteroidetes	19520	23477	21853	22599	33507	37768	120422	118061
Erysipelotrichi	6582	118	3815	400	3028	1046	9861	60
Actinobacteria	431	424	412	348	2181	2173	111	106
Betaproteobacteria	174	172	494	488	0	0	2481	2448
Bacilli	72	62	128	106	840	824	190	178
Cyanobacteria	0	0	0	0	0	0	0	0
Gammaproteobacteria	20	16	747	733	19092	19060	1176	1157
Verrucomicrobiae	9	9	2452	2439	1	0	1	0
Deltaproteobacteria	6	6	23	18	1	0	0	0
TM7	0	0	0	0	0	0	0	0
Flavobacteria	0	0	0	0	0	0	0	0
Fusobacteria	0	0	0	0	0	0	0	0
Lentisphaerae	0	0	0	0	1	0	7	0
Spirochaetes (class)	0	123	0	56	0	0	0	0
Liliopsida	0	20	0	0	0	0	0	0
	174669	175495	193915	193179	175578	174472	182287	173558
	A-V4-05		B-V4-05		C-V4-05		D-V4-05
Class ratios of total counts	RDP	MEGAN	RDP	MEGAN	RDP	MEGAN	RDP	MEGAN
Clostridia	0.85	0.86	0.85	0.86	0.66	0.65	0.26	0.297
Bacteroidetes	0.112	0.14	0.11	0.12	0.19	0.216	0.65	0.68
Erysipelotrichi	0.038	0.0007	0.02	0.0021	0.018	0.006	0.053	0.0003
Actinobacteria	0.0025	0.002	0.002	0.002	0.012	0.012	0.0006	0.0006
Betaproteobacteria	0.001	0.001	0.003	0.003	0	0	0.013	0.014
Bacilli	0.0004	0.0004	0.0007	0.0005	0.0048	0.005	0.001	0.001
Cyanobacteria	0	0	0	0	0	0	0	0
Gammaproteobacteria	0.0001	9e-05	0.004	0.004	0.11	0.109	0.006	0.007
Verrucomicrobiae	5e-05	5e-05	0.013	0.013	6e-06	0	6e-06	0
Deltaproteobacteria	3e-05	3e-05	0.00012	9e-05	6e-06	0	0	0
TM7	0	0	0	0	0	0	0	0
Flavobacteria	0	0	0	0	0	0	0	0
Fusobacteria	0	0	0	0	0	0	0	0
Lentisphaerae	0	0	0	0	6e-06	0	4e-05	0
Spirochaetes (class)	0	0.0007	0	0.0003	0	0	0	0
Liliopsida	0	0.0001	0	0	0	0	0	0
Pearson	0.998474		0.999713		0.998915		0.996362
	A-V4-05		B-V4-05		C-V4-05		D-V4-05
Order counts	RDP	MEGAN	RDP	MEGAN	RDP	MEGAN	RDP	MEGAN
Clostridiales	147682	151068	163902	165922	116359	113601	47996	51548
Bacteroidales	19520	23477	21853	22599	33507	37768	120422	118061
Lactobacillales	69	62	126	106	844	824	189	178
Enterobacteriales	1	0	17	14	19009	18987	115	106
Burkholderiales	173	172	493	488	0	0	2479	2448
Erysipelotrichales	6582	118	3815	400	3028	1046	9861	30
Actinomycetales	10	9	37	23	5	0	4	0
Coriobacteriales	18	13	11	0	15	14	1	0
Bacillales	3	0	2	0	0	0	1	0
Aeromonadales	0	0	0	0	74	73	0	0
Desulfovibrionales	6	6	23	0	1	0	0	0
Pseudomonadales	0	0	2	0	3	0	4	0
Verrucomicrobiales	9	9	2452	2439	1	0	1	0
Bifidobacteriales	403	402	332	325	2161	2159	106	106
Pasteurellales	19	16	728	719	0	0	1057	1051
Victivallales	0	0	1	0	0	0	7	0
Rosales	0	0	0	9	0	0	0	0
Fables	0	20	0	0	0	0	0	0
Solanales	0	85	0	0	0	0	0	0
Poales	0	20	0	0	0	0	0	0
Spirochaetales	0	123	0	56	0	0	0	0
	174495	175600	193794	193100	175007	174472	182243	173528
	A-V4-05		B-V4-05		C-V4-05		D-V4-05
Order ratios of total counts	RDP	MEGAN	RDP	MEGAN	RDP	MEGAN	RDP	MEGAN
Clostridiales	0.81	0.86	0.85	0.86	0.66	0.65	0.26	0.297
Bacteroidales	0.11	0.13	0.11	0.12	0.191	0.22	0.66	0.68
Lactobacillales	0.0004	0.004	0.0007	0.0005	0.005	0.005	0.001	0.001
Enterobacteriales	6e-06	0	9e-05	7e-05	0.11	0.11	0.0006	0.0006
Burkholderiales	0.0009	0.001	0.003	0.003	0	0	0.014	0.014
Erysipelotrichales	0.036	0.0007	0.019	0.002	0.017	0.006	0.054	0.0002
Actinomycetales	6e-05	5e-05	0.0002	0.0001	3e-05	0	2e-05	0
Coriobacteriales	9e-05	7e-05	6e-05	0	9e-05	8e-05	6e-06	0
Bacillales	2e-05	0	1e-05	0	0	0	6e-06	0
Aeromonadales	0	0	0	0	0.0004	0.0004	0	0
Desulfovibrionales	3e-05	3e-05	0.0001	0	6e-06	0	0	0
Pseudomonadales	0	0	1e-05	0	2e-05	0	2e-05	0
Verrucomicrobiales	5e-05	5e-05	0.013	0.013	6e-06	0	6e-06	0
Bifidobacteriales	0.002	0.002	0.002	0.002	0.013	0.012	0.0006	0.0006
Pasteurellales	0.0001	9e-05	0.004	0.004	0	0	0.006	0.006
Victivallales	0	0	5e-05	0	0	0	4e-05	0
Rosales	0	0	0	5e-05	0	0	0	0
Fables	0	0.0001	0	0	0	0	0	0
Solanales	0	0.0005	0	0	0	0	0	0
Poales	0	0.0001	0	0	0	0	0	0
Spirochaetales	0	0.0007	0	0.0003	0	0	0	0
Pearson		0.998888	0.99974		0.998787		0.996206
	A-V4-05		B-V4-05		C-V4-05		D-V4-05
Family counts	RDP	MEGAN	RDP	MEGAN	RDP	MEGAN	RDP	MEGAN
Actinomycetaceae	0	9	0	23	0	0	0	0
Alcaligenaceae	159	158	1	0	0	0	0	0
Bacteroidaceae	10914	19266	17263	22150	39	35094	98559	105959
Bifidobacteriaceae	403	402	332	325	2161	2159	106	106
Burkholderiaceae	0	0	0	9	0	0	0	24
Carnobacteriaceae	0	6	0	0	0	0	0	0
Clostridiaceae	605	13521	2910	22555	1809	16981	1930	19967
Clostridiales Family XI. Incertae Sedis	0	9	0	6	0	1822	0	0
Coriobacteriaceae	18	13	11	0	15	14	1	0
Desulfovibrionaceae	0	6	0	18	0	0	0	0
Enterobacteriaceae	1	0	17	14	19009	18987	115	106
Enterococcaceae	0	0	0	0	81	73	0	0
Erysipelotrichaceae	6582	118	3815	400	3028	1046	9861	30
Eubacteriaceae	1	19015	1	44939	1	15282	0	6110
Fabaceae	0	20	0	0	0	0	0	0
Lachnospiraceae	95046	50844	89349	10316	60288	13651	28193	4649
Lactobacillaceae	0	0	7	5	358	354	1	0
Leuconostocaceae	6	6	34	34	28	28	12	12
Oxalobacteraceae	0	14	0	482	0	0	9	2424
Pasteurellaceae	19	16	728	719	0	0	1057	1051
Peptococcaceae	132	133	1	15	0	0	16	16
Peptostreptococcaceae	142	138	10346	9403	10608	10607	1216	1019
Poaceae	0	20	0	0	0	0	0	0
Porphyromonadaceae	820	537	418	81	15	8	11302	10352
Prevotellaceae	4434	3653	30	25	5	0	0	0
Rikenellaceae	1339	0	1097	243	33442	2666	6310	1750
Rosaceae	0	0	0	9	0	0	0	0
Ruminococcaceae	39313	26269	36848	28341	36921	14016	15126	9911
Solanaceae	0	85	0	0	0	0	0	0
Spirochaetaceae	0	123	0	37	0	0	0	0
Streptococcaceae	57	20	80	67	375	269	172	166
Veillonellaceae	1653	1520	3026	2499	252	182	90	67
Verrucomicrobiaceae	9	0	2452	2439	1	0	1	0
Victivallaceae	0	0	1	0	0	0	7	7
	161653	135921	168767	145154	168436	133239	174084	163726
	A-V4-05		B-V4-05		C-V4-05		D-V4-05
Family ratios of total counts	RDP	MEGAN	RDP	MEGAN	RDP	MEGAN	RDP	MEGAN
Actinomycetaceae	0	7e-05	0	0.0002	0	0	0	0
Alcaligenaceae	0.001	0.001	6e-06	0	0	0	0	0
Bacteroidaceae	0.067	0.14	0.102	0.15	0.0002	0.26	0.566	0.65
Bifidobacteriaceae	0.0006	0.003	0.002	0.002	0.012	0.016	0.0006	0.0006
Burkholderiaceae	0	0	0	6e-06	0	0	0	0.0001
Carnobacteriaceae	0	4e-05	0	0	0	0	0	0
Clostridiaceae	0.004	0.01	0.018	0.155	0.011	0.1274	0.011	0.12
Clostridiales Family XI. Incertae Sedis	0	6e-05	0	4e-05	0	0.013	0	0
Coriobacteriaceae	0.0001	9e-05	4e-05	0	9e-05	0.0001	0	0
Desulfovibrionaceae	0	4e-05	0	0.0001	0	0	0	0
Enterobacteriaceae	6e-06	0	0.0001	9e-05	0.11	0.14	0.0007	0.0006
Enterococcaceae	0	0	0	0	0.0005	0.0005	0	0
Erysipelotrichaceae	0.041	0.0009	0.023	0.003	0.018	0.008	0.057	0.0002
Eubacteriaceae	6e-06	0.14	6e-06	0.3	6e-06	0.11	0	0.037
Fabaceae	0	0.0001	0	0	0	0	0	0
Lachnospiraceae	0.59	0.374	0.53	0.07	0.36	0.102	0.161	0.028
Lactobacillaceae	0	0	4e-05	3e-05	0.002	0.003	6e-06	0
Leuconostocaceae	4e-05	4e-05	0.0002	0.0002	0.0002	0.0002	7e-05	7e-05
Oxalobacteraceae	0	0.0001	0	0.003	0	0	6e-05	0.014
Pasteurellaceae	0.0001	0.0001	0.004	0.005	0	0	0.006	0.006
Peptococcaceae	0.0007	0.001	0	0.0001	0	0	0.0001	0.0001
Peptostreptococcaceae	0.0001	0.001	0.061	0.065	0.063	0.08	0.007	0.006
Poaceae	0	0.0001	0	0	0	0	0	0
Porphyromonadaceae	0.005	0.004	0.003	0.0005	7e-05	6e-05	0.06	0.06
Prevotellaceae	0.03	0.03	0.0002	0.0002	3e-05	0	0	0
Rikenellaceae	0.009	0	0.007	0.002	0.2	0.02	0.036	0.01
Rosaceae	0	0	0	6e-05	0	0	0	0
Ruminococcaceae	0.24	0.19	0.218	0.195	0.219	0.105	0.087	0.06
Solanaceae	0	0.0006	0	0	0	0	0	0
Spirochaetaceae	0	0.0009	0	0.0003	0	0	0	0
Streptococcaceae	0.0004	0.0001	0.0005	0.0005	0.002	0.002	0.001	0.001
Veillonellaceae	0.01	0.011	0.018	0.017	0.0015	0.001	0.0004	0.0004
Verrucomicrobiaceae	6e-05	0	0.015	0.017	6e-06	0	6e-06	0
Victivallaceae	0	0	6e-06	0	0	0	4e-05	4e-05
Pearson	0.921223		0.331104		0.369876		0.948977
	A-V4-05		B-V4-05		C-V4-05		D-V4-05
Genus counts	RDP	MEGAN	RDP	MEGAN	RDP	MEGAN	RDP	MEGAN
Abiotrophia	0	0	3	0	0	0	0	0
Acetanaerobacterium	13	0	58	0	404	0	40	0
ACETITOMACULUM	0	0	5	0	1	0	1	0
ACETIVIBRIO	166	0	3	0	0	0	0	0
ACIDAMINOBACTER	2	0	30	0	0	0	0	0
Acidaminococcus	1501	1495	24	24	1	0	0	0
Acinetobacter	0	0	2	0	3	0	4	0
Actinobacillus	17	0	710	0	0	0	1043	0
Actinomyces	9	9	30	23	4	0	4	0
Akkermansia	9	9	2452	2439	1	0	1	0
Alistipes	1339	21	3963	282	33441	2666	4514	721
ALKALIPHILUS	15	0	25	0	0	0	0	0
Allisonella	0	25	0	0	0	0	0	0
ANAEROBACTER	0	0	1	0	1	0	0	0
Anaerococcus	1	0	0	0	1824	1822	0	0
Anaerofilum	3	179	77	13	7	7	3	0
Anaerofustis	1	1	1	1	1	1	0	0
ANAEROGLOBUS	0	0	5	0	0	0	3	0
Anaerophaga	699	6	6	0	4	0	0	0
Anaerostipes	396	1071	629	1319	479	994	409	734
Anaerotruncus	32	17	155	29	27	25	81	15
ANAEROVORAX	13	0	121	0	0	0	6	0
Atopobium	0	0	0	0	1	1	0	0
Bacteroides	10215	11729	17256	18113	35	24736	98553	98238
Bifidobacterium	402	2	326	325	2158	2159	106	106
Bilophila	6	6	18	18	0	0	0	0
Blautia	0	4305	0	0	0	1170	0	5319
Bryantella	204	1	4022	0	72	0	142	1
Bulleidia	52	13	8	4	0	0	0	0
Butyrivibrio	0	20773	0	248	0	43	0	0
Catenibacterium	1338	0	921	0	19	13	1333	0
Chryseobacterium	0	0	1	1	2	2	0	0
Citrobacter	1	0	7	11	1	0	0	0
Clostridium	506	10089	2818	11263	1788	14044	1894	9342
COMAMONAS	0	0	3	0	0	0	0	0
Coprobacillus	54	0	53	0	109	87	62	0
Coprococcus	11305	11805	2096	2651	7	5	128	376
Corynebacterium	0	0	1	1	0	0	0	0
Denitrobacterium	13	13	0	0	0	0	0	0
Desulfovibrio	0	0	0	0	1	1	0	0
Dialister	29	0	2441	2437	0	0	60	60
Dorea	1630	181	3037	439	1220	52	3010	251
Eggerthella	1	0	2	0	14	14	0	0
Enterobacter	0	0	0	0	0	25	0	0
Enterococcus	0	0	0	0	79	73	0	0
Erysipelotrichaceae Incertae Sedis	2469	0	557	0	2131	126	5842	0
Escherichia	0	0	0	8	61	18561	0	101
Ethanoligenens	7	0	369	0	146	22	9	0
Eubacterium	0	18768	0	44549	0	15269	0	6064
Faecalibacterium	17013	13024	8375	7742	29472	29219	3936	3782
Finegoldia	1	0	4	6	0	0	0	0
Fragaria	0	0	0	9	0	0	0	0
Fusobacterium	0	0	0	0	0	0	2	2
Gemella	3	3	1	1	0	0	1	1
Glycine	0	20	0	0	0	0	0	0
Granulicatella	6	6	2	0	1	0	4	0
Haemophilus	0	16	0	710	0	0	3	1046
Herbaspirillum	0	14	0	182	0	0	0	2416
Hespellia	61	72	60	241	0	0	1	38
Holdemania	71	68	153	153	751	752	43	44
Klebsiella	0	0	1	1	0	0	9	8
Lachnobacterium	695	1241	583	645	1	0	41	45
Lachnospira	800	824	953	1883	8237	4244	395	0
Lachnospiraceae Incertae Sedis	23137	4511	49387	6634	24136	11654	12823	4013
Lactobacillus	0	0	7	5	356	354	1	0
Lactococcus	2	2	3	3	2	2	0	0
Lactonifactor	0	0	0	11	0	52	0	0
Leuconostoc	6	6	34	34	28	28	12	12
Limnobacter	0	0	0	6	0	0	0	24
Mannheimia	2	2	8	0	0	0	0	0
Mogibacterium	9	9	5	0	2	0	3	0
Neisseria	1	1	0	0	0	0	0	0
Nicotiana	0	85	0	0	0	0	0	0
NICOLETELLA	0	0	0	0	0	0	1	0
Odoribacter	0	30	0	81	0	0	0	779
ORIBACTERIUM	9	0	5	0	119	0	1	0
ORIENTIA	206	0	0	0	0	0	0	0
Oryza	0	9	0	0	0	0	0	0
Oscillospira	0	3584	0	5198	0	98	0	1262
Oxalobacter	0	0	0	32	0	0	4	8
Oxobacter	25	0	31	0	0	0	2	16
Pantoea	0	0	0	0	0	6	0	5
Papillibacter	856	0	610	18	0	0	278	19
Parabacteroides	817	507	398	0	21	8	11200	9573
PARALACTOBACILLUS	0	0	0	0	1	0	0	0
Parascardovia	0	0	0	2	0	0	0	0
Parasporobacterium	321	1991	20	1129	12	2046	1	0
Parvimonas	1	1	1	1	0	0	0	0
PASTEURELLA	0	0	1	0	0	0	0	0
Peptococcus	132	133	0	0	0	0	16	16
Peptoniphilus	2	2	3	3	0	0	0	0
Peptostreptococcaceae Incertae Sedis	142	138	10338	9403	10603	10607	1181	1019
Porphyromonas	1	1	0	0	0	0	0	0
Prevotella	4347	3634	28	25	5	0	0	0
Proteus	0	0	0	0	1	1	0	0
Pseudobutyrivibrio	534	275	62	3	1	0	0	0
RIKENELLA	0	0	83	0	1	0	341	0
Roseburia	20051	6498	4073	1378	17945	6268	8158	2994
Rothia	1	1	4	4	1	1	0	0
Ruminococcaceae Incertae Sedis	4592	3813	2136	794	1279	1209	110	70
Ruminococcus	6780	9193	9656	15148	981	11667	6485	4792
Salmonella	0	0	0	0	0	136	0	0
Sarcina	2	1	2	0	2	0	6	0
SCARDOVIA	0	0	2	0	0	0	0	0
Selenomonas	0	0	0	9	0	0	1	0
Serratia	0	0	0	0	6	6	0	0
Shigella	0	0	8	0	18808	210	106	0
Shuttleworthia	0	0	1	1	0	0	0	0
Solobacterium	0	0	0	5	0	0	0	0
Spirochaeta	0	123	0	37	0	0	0	0
Sporobacter	5655	1065	7344	4668	111	34	1557	1024
Streptococcus	55	50	77	67	373	369	172	166
Streptophyta	95	95	15	15	2	2	1	1
Subdoligranulum	871	863	805	656	115	19	405	355
Succinivibrio	0	0	0	0	74	73	0	0
Sutterella	159	158	1	0	0	0	0	0
TM7_genera_incertae_sedis	1	1	15	15	0	0	0	0
Triticum	0	11	0	0	0	0	0	0
Turicibacter	0	0	221	221	1	0	5	5
Varibaculum	0	0	1	1	0	0	0	0
Veillonella	4	0	33	29	101	182	10	7
Victivallis		0	1	0	0	0	7	7
	119914	132599	137787	141407	157591	161165	164570	154877
	A-V4-05		B-V4-05		C-V4-05		D-V4-05
Genus ratios of total counts	RDP	MEGAN	RDP	MEGAN	RDP	MEGAN	RDP	MEGAN
Abiotrophia	0	0	2.17727e-05	0	0	0	0	0
Acetanaerobacterium	0.000108411	0	0.00042094	0	0.0025635	0	0.000243058	0
ACETITOMACULUM	0	0	3.62879e-05	0	6.3453e-06	0	6.07644e-06	0
ACETIVIBRIO	0.00138433	0	2.17727e-05	0	0	0	0	0
ACIDAMINOBACTER	1.66786e-05	0	0.000217727	0	0	0	0	0
Acidaminococcus	0.0125173	0.0112746	0.000174182	0.000169723	6.3453e-06	0	0	0
Acinetobacter	0	0	1.45152e-05	0	1.90359e-05	0	2.43058e-05	0
Actinobacillus	0.000141768	0	0.00515288	0	0	0	0.00633773	0
Actinomyces	7.50538e-05	6.78738e-05	0.000217727	0.000162651	2.53812e-05	0	2.43058e-05	0
Akkermansia	7.50538e-05	6.78738e-05	0.0177956	0.0172481	6.3453e-06	0	6.07644e-06	0
Alistipes	0.0111663	0.000158372	0.0287618	0.00199424	0.212193	0.0160443	0.0274291	0.00465531
ALKALIPHILUS	0.00012509	0	0.000181439	0	0	0	0	0
Allisonella	0	0.000188538	0	0	0	0	0	0
ANAEROBACTER	0	0	7.25758e-06	0	6.3453e-06	0	0	0
Anaerococcus	8.33931e-06	0	0	0	0.0115738	0.010965	0	0
Anaerofilum	2.50179e-05	0.00134993	0.000558834	9.19332e-05	4.44171e-05	4.21268e-05	1.82293e-05	0
Anaerofustis	8.33931e-06	7.54154e-06	7.25758e-06	7.07179e-06	6.3453e-06	6.01811e-06	0	0
ANAEROGLOBUS	0	0	3.62879e-05	0	0	0	1.82293e-05	0
Anaerophaga	0.00582918	4.52492e-05	4.35455e-05	0	2.53812e-05	0	0	0
Anaerostipes	0.00330237	0.00807698	0.00456502	0.00932769	0.0030394	0.00598201	0.00248526	0.00473924
Anaerotruncus	0.000266858	0.000128206	0.00112492	0.000205082	0.000171323	0.000150453	0.000492192	9.6851e-05
ANAEROVORAX	0.000108411	0	0.000878167	0	0	0	3.64586e-05	0
Atopobium	0	0	0	0	6.3453e-06	6.01811e-06	0	0
Bacteroides	0.0851861	0.0884547	0.125237	0.128091	0.000222085	0.148864	0.598852	0.634297
Bifidobacterium	0.0033524	1.50831e-05	0.00236597	0.00229833	0.0136932	0.0129931	0.000644103	0.000684414
Bilophila	5.00359e-05	4.52492e-05	0.000130636	0.000127292	0	0	0	0
Blautia	0	0.0324663	0	0	0	0.00704119	0	0.0343434
Bryantella	0.00170122	7.54154e-06	0.02919	0	0.000456861	0	0.000862855	6.45674e-06
Bulleidia	0.000433644	9.804e-05	5.80606e-05	2.82871e-05	0	0	0	0
Butyrivibrio	0	0.15666	0	0.0017538	0	0.000258779	0	0
Catenibacterium	0.011158	0	0.00668423	0	0.000120561	7.82355e-05	0.0080999	0
Chryseobacterium	0	0	7.25758e-06	7.07179e-06	1.26906e-05	1.20362e-05	0	0
Citrobacter	8.33931e-06	0	5.08031e-05	7.77896e-05	6.3453e-06	0	0	0
Clostridium	0.00421969	0.0760865	0.0204519	0.0796495	0.0113454	0.0845184	0.0115088	0.0603188
COMAMONAS	0	0	2.17727e-05	0	0	0	0	0
Coprobacillus	0.000450323	0	0.000384652	0	0.000691638	0.000523576	0.000376739	0
Coprococcus	0.0942759	0.0890278	0.0152119	0.0187473	4.44171e-05	3.00906e-05	0.000777785	0.00242773
Corynebacterium	0	0	7.25758e-06	7.07179e-06	0	0	0	0
Denitrobacterium	0.000108411	9.804e-05	0	0	0	0	0	0
Desulfovibrio	0	0	0	0	6.3453e-06	6.01811e-06	0	0
Dialister	0.00024184	0	0.0177157	0.0172339	0	0	0.000364586	0.000387404
Dorea	0.0135931	0.00136502	0.0220413	0.00310451	0.00774126	0.000312942	0.0182901	0.00162064
Eggerthella	8.33931e-06	0	1.45152e-05	0	8.88342e-05	8.42536e-05	0	0
Enterobacter	0	0	0	0	0	0.000150453	0	0
Enterococcus	0	0	0	0	0.000501279	0.000439322	0	0
Erysipelotrichaceae Incertae Sedis	0.0205898	0	0.00404247	0	0.0135218	0.000758282	0.0354986	0
Escherichia	0	0	0	5.65743e-05	0.000387063	0.111702	0	0.00065213
Ethanoligenens	5.83752e-05	0	0.00267805	0	0.000926414	0.000132399	5.4688e-05	0
Eubacterium	0	0.14154	0	0.315041	0	0.0918906	0	0.0391537
Faecalibacterium	0.141877	0.098221	0.0607822	0.0547498	0.187009	0.175843	0.0239169	0.0244194
Finegoldia	8.33931e-06	0	2.90303e-05	4.24307e-05	0	0	0	0
Fragaria	0	0	0	6.36461e-05	0	0	0	0
Fusobacterium	0	0	0	0	0	0	1.21529e-05	1.29135e-05
Gemella	2.50179e-05	2.26246e-05	7.25758e-06	7.07179e-06	0	0	6.07644e-06	6.45674e-06
Glycine	0	0.000150831	0	0	0	0	0	0
Granulicatella	5.00359e-05	4.52492e-05	1.45152e-05	0	6.3453e-06	0	2.43058e-05	0
Haemophilus	0	0.000120665	0	0.00502097	0	0	1.82293e-05	0.00675375
Herbaspirillum	0	0.000105581	0	0.00128706	0	0	0	0.0155995
Hespellia	0.000508698	0.000542991	0.000435455	0.0017043	0	0	6.07644e-06	0.000245356
Holdemania	0.000592091	0.000512824	0.00111041	0.00108198	0.00476532	0.00452562	0.000261287	0.000284096
Klebsiella	0	0	7.25758e-06	7.07179e-06	0	0	5.4688e-05	5.16539e-05
Lachnobacterium	0.00579582	0.00935904	0.00423117	0.0045613	6.3453e-06	0	0.000249134	0.000290553
Lachnospira	0.00667145	0.00621422	0.00691647	0.0133162	0.0522662	0.0255409	0.00240019	0
Lachnospiraceae Incertae Sedis	0.192947	0.0340199	0.35843	0.0469142	0.15315	0.0701351	0.0779182	0.0259109
Lactobacillus	0	0	5.08031e-05	3.53589e-05	0.00225893	0.00213041	6.07644e-06	0
Lactococcus	1.66786e-05	1.50831e-05	2.17727e-05	2.12154e-05	1.26906e-05	1.20362e-05	0	0
Lactonifactor	0	0	0	7.77896e-05	0	0.000312942	0	0
Leuconostoc	5.00359e-05	4.52492e-05	0.000246758	0.000240441	0.000177668	0.000168507	7.29173e-05	7.74808e-05
Limnobacter	0	0	0	4.24307e-05	0	0	0	0.000154962
Mannheimia	1.66786e-05	1.50831e-05	5.80606e-05	0	0	0	0	0
Mogibacterium	7.50538e-05	6.78738e-05	3.62879e-05	0	1.26906e-05	0	1.82293e-05	0
Neisseria	8.33931e-06	7.54154e-06	0	0	0	0	0	0
Nicotiana	0	0.00064103	0	0	0	0	0	0
NICOLETELLA	0	0	0	0	0	0	6.07644e-06	0
Odoribacter	0	0.000226246	0	0.000572815	0	0	0	0.0050298
ORIBACTERIUM	7.50538e-05	0	3.62879e-05	0	0.000755091	0	6.07644e-06	0
ORIENTIA	0.0017179	0	0	0	0	0	0	0
Oryza	0	6.78738e-05	0	0	0	0	0	0
Oscillospira	0	0.0270289	0	0.0367591	0	0.000589775	0	0.0081484
Oxalobacter	0	0	0	0.000226297	0	0	2.43058e-05	5.16539e-05
Oxobacter	0.000208483	0	0.000224985	0	0	0	1.21529e-05	0.000103308
Pantoea	0	0	0	0	0	3.61087e-05	0	3.22837e-05
Papillibacter	0.00713845	0	0.00442712	0.000127292	0	0	0.00168925	0.000122678
Parabacteroides	0.00681322	0.00382356	0.00288852	0	0.000133251	4.81449e-05	0.0680561	0.0618103
PARALACTOBACILLUS	0	0	0	0	6.3453e-06	0	0	0
Parascardovia	0	0	0	1.41436e-05	0	0	0	0
Parasporobacterium	0.00267692	0.0150152	0.000145152	0.00798405	7.61436e-05	0.0123131	6.07644e-06	0
Parvimonas	8.33931e-06	7.54154e-06	7.25758e-06	7.07179e-06	0	0	0	0
PASTEURELLA	0	0	7.25758e-06	0	0	0	0	0
Peptococcus	0.00110079	0.00100302	0	0	0	0	9.72231e-05	0.000103308
Peptoniphilus	1.66786e-05	1.50831e-05	2.17727e-05	2.12154e-05	0	0	0	0
Peptostreptococcaceae Incertae Sedis	0.00118418	0.00104073	0.0750288	0.066496	0.0672792	0.0638341	0.00717628	0.00657941
Porphyromonas	8.33931e-06	7.54154e-06	0	0	0	0	0	0
Prevotella	0.036251	0.0274059	0.000203212	0.000176795	3.17265e-05	0	0	0
Proteus	0	0	0	0	6.3453e-06	6.01811e-06	0	0
Pseudobutyrivibrio	0.00445319	0.00207392	0.00044997	2.12154e-05	6.3453e-06	0	0	0
RIKENELLA	0	0	0.000602379	0	6.3453e-06	0	0.00207207	0
Roseburia	0.167212	0.0490049	0.0295601	0.00974492	0.113866	0.0377215	0.0495716	0.0193315
Rothia	8.33931e-06	7.54154e-06	2.90303e-05	2.82871e-05	6.3453e-06	6.01811e-06	0	0
Ruminococcaceae Incertae Sedis	0.0382941	0.0287559	0.0155022	0.005615	0.00811564	0.0072759	0.000668409	0.000451972
Ruminococcus	0.0565405	0.0693293	0.0700792	0.107123	0.00622474	0.0702133	0.0394057	0.0309407
Salmonella	0	0	0	0	0	0.000818464	0	0
Sarcina	1.66786e-05	7.54154e-06	1.45152e-05	0	1.26906e-05	0	3.64586e-05	0
SCARDOVIA	0	0	1.45152e-05	0	0	0	0	0
Selenomonas	0	0	0	6.36461e-05	0	0	6.07644e-06	0
Serratia	0	0	0	0	3.80718e-05	3.61087e-05	0	0
Shigella	0	0	5.80606e-05	0	0.119342	0.0012638	0.000644103	0
Shuttleworthia	0	0	7.25758e-06	7.07179e-06	0	0	0	0
Solobacterium	0	0	0	3.53589e-05	0	0	0	0
Spirochaeta	0	0.000927609	0	0.000261656	0	0	0	0
Sporobacter	0.0471588	0.00803173	0.0532997	0.0330111	0.000704328	0.000204616	0.00946102	0.0066117
Streptococcus	0.000458662	0.000377077	0.000558834	0.00047381	0.0023668	0.00222068	0.00104515	0.00107182
Streptophyta	0.000792234	0.000716446	0.000108864	0.000106077	1.26906e-05	1.20362e-05	6.07644e-06	6.45674e-06
Subdoligranulum	0.00726354	0.00650834	0.00584235	0.00463909	0.000729709	0.000114344	0.00246096	0.00229214
Succinivibrio	0	0	0	0	0.000469552	0.000439322	0	0
Sutterella	0.00132595	0.00119156	7.25758e-06	0	0	0	0	0
TM7_genera_incertae_sedis	8.33931e-06	7.54154e-06	0.000108864	0.000106077	0	0	0	0
Triticum	0	8.29569e-05	0	0	0	0	0	0
Turicibacter	0	0	0.00160392	0.00156286	6.3453e-06	0	3.03822e-05	3.22837e-05
Varibaculum	0	0	7.25758e-06	7.07179e-06	0	0	0	0
Veillonella	3.33572e-05	0	0.0002395	0.000205082	0.000640875	0.0010953	6.07644e-05	4.51972e-05
Victivallis	0	0	7.25758e-06	0	0	0	4.25351e-05	4.51972e-05
Pearson	0.48		0.307108		0.470187		0.984933
